# Supplementary material for: Modulation of microRNome by Human Cytomegalovirus and Human Herpesvirus 6 Infection in Human Dermal Fibroblasts: Possible Significance in the Induction of Fibrosis in Systemic Sclerosis
Source: Cells. 2021 Apr 29;10(5):1060. doi: 10.3390/cells10051060 (PMC8146000; doi:10.3390/cells10051060)
Supplement: Supplementary file 1 [file cells-10-01060-s001.zip]

Archive with 7 entries (7 files):
- Figure S1.tif
- Table S1.pdf
- Table S2.pdf
- Table S3.pdf
- Table S4.pdf
- Table S5.pdf
- Table S6.pdf
